# Supplementary material for: Phenotypic diversity of Methylobacterium associated with rice landraces in North-East India
Source: PLoS One. 2020 Feb 24;15(2):e0228550. doi: 10.1371/journal.pone.0228550 (PMC7039438; doi:10.1371/journal.pone.0228550)
Supplement: S1 Datasheet — (XLSX) [file pone.0228550.s001.xlsx]

## Sheet: ALL_2016 isolates
Isolates from stem and leaf samples 2016
Sample id	Strain code	Source	Rice landraces	Acronym for rice landraces	Location	District	State	Closest identified species	Clade
1	AMKL1	Leaf	Amkil	AMK	Ayeng village	East Siang	Arunachal Pradesh	Methylobacterium aminovorans	IV
2	AMKS1	Stem	Amkil	AMK	Ayeng village	East Siang	Arunachal Pradesh	Methylobacterium fujisawaense	II
3	AMKS2	Stem	Amkil	AMK	Ayeng village	East Siang	Arunachal Pradesh	Methylobacterium fujisawaense	II
4	AMKS5	Stem	Amkil	AMK	Ayeng village	East Siang	Arunachal Pradesh	Methylobacterium fujisawaense	II
5	AMKS6	Stem	Amkil	AMK	Ayeng village	East Siang	Arunachal Pradesh	Methylobacterium fujisawaense	II
6	AMKS3	Stem	Amkil	AMK	Ayeng village	East Siang	Arunachal Pradesh	Methylobacterium aminovorans	IV
7	AMKS4	Stem	Amkil	AMK	Ayeng village	East Siang	Arunachal Pradesh	Methylobacterium aminovorans	IV
8	AMHL1	Leaf	Amham	AMH	Jomlomongky village	West Siang	Arunachal Pradesh	Methylobacterium aminovorans	IV
9	AMHL2	Leaf	Amham	AMH	Jomlomongky village	West Siang	Arunachal Pradesh	Methylobacterium aminovorans	IV
10	AMHS1	Stem	Amham	AMH	Jomlomongky village	West Siang	Arunachal Pradesh	Methylobacterium radiotolerans	II
11	AMHS2	Stem	Amham	AMH	Jomlomongky village	West Siang	Arunachal Pradesh	Methylobacterium radiotolerans	II
12	AMHS4	Stem	Amham	AMH	Jomlomongky village	West Siang	Arunachal Pradesh	Methylobacterium radiotolerans	II
13	AMHS6	Stem	Amham	AMH	Jomlomongky village	West Siang	Arunachal Pradesh	Methylobacterium radiotolerans	II
14	AMML1	Leaf	Ammo	AMM	Hong village	Ziro	Arunachal Pradesh	Methylobacterium aerolata	I
15	AMML2	Leaf	Ammo	AMM	Hong village	Ziro	Arunachal Pradesh	Methylobacterium aerolata	I
16	AMMS1	Stem	Ammo	AMM	Hong village	Ziro	Arunachal Pradesh	Methylobacterium aerolata	I
17	AMMS2	Stem	Ammo	AMM	Hong village	Ziro	Arunachal Pradesh	Methylobacterium aerolata	I
18	AMMS3	Stem	Ammo	AMM	Hong village	Ziro	Arunachal Pradesh	Methylobacterium aerolata	I
19	AMMS4	Stem	Ammo	AMM	Hong village	Ziro	Arunachal Pradesh	Methylobacterium aerolata	I
20	AMMS5	Stem	Ammo	AMM	Hong village	Ziro	Arunachal Pradesh	Methylobacterium aerolata	I
21	DKL1	Leaf	Deku	DK	Merem village	East Siang	Arunachal Pradesh	Methylobacterium sp.p53	IV
22	DKL2	Leaf	Deku	DK	Merem village	East Siang	Arunachal Pradesh	Methylobacterium rhodinum	V
23	DKS1	Stem	Deku	DK	Merem village	East Siang	Arunachal Pradesh	Methylobacterium salsuginis	V
24	DKS2	Stem	Deku	DK	Merem village	East Siang	Arunachal Pradesh	Methylobacterium salsuginis	V
25	DKS4	Stem	Deku	DK	Merem village	East Siang	Arunachal Pradesh	Methylobacterium aquamaris	III
26	DKS6	Stem	Deku	DK	Merem village	East Siang	Arunachal Pradesh	Methylobacterium aquamaris	III
27	DKS5	Stem	Deku	DK	Merem village	East Siang	Arunachal Pradesh	Methylobacterium aquamaris	III
28	ESSL2	Leaf	Essum	ESS	Ayeng village	East Siang	Arunachal Pradesh	Methylobacterium rhodinum	V
29	ESSS1	Stem	Essum	ESS	Ayeng village	East Siang	Arunachal Pradesh	Methylobacterium rhodinum	V
30	ESSS2	Stem	Essum	ESS	Ayeng village	East Siang	Arunachal Pradesh	Methylobacterium lusitanum	IV
31	ESSL1	Leaf	Essum	ESS	Ayeng village	East Siang	Arunachal Pradesh	Methylobacterium rhodinum	V
32	ESSS3	Stem	Essum	ESS	Ayeng village	East Siang	Arunachal Pradesh	Methylobacterium salsuginis	V
33	ESSS4	Stem	Essum	ESS	Ayeng village	East Siang	Arunachal Pradesh	Methylobacterium salsuginis	V
34	ESSS6	Stem	Essum	ESS	Ayeng village	East Siang	Arunachal Pradesh	Methylobacterium aquamaris	III
35	GEGL1	Leaf	Gegong	GEG	Ayeng village	East Siang	Arunachal Pradesh	Methylobacterium radiotolerans	II
36	GEGL2	Leaf	Gegong	GEG	Ayeng village	East Siang	Arunachal Pradesh	Methylobacterium radiotolerans	II
37	GEGS1	Stem	Gegong	GEG	Ayeng village	East Siang	Arunachal Pradesh	Methylobacterium radiotolerans	II
38	GEGS2	Stem	Gegong	GEG	Ayeng village	East Siang	Arunachal Pradesh	Methylobacterium salsuginis	V
39	GEGS3	Stem	Gegong	GEG	Ayeng village	East Siang	Arunachal Pradesh	Methylobacterium fujisawaense	II
40	GEGS6	Stem	Gegong	GEG	Ayeng village	East Siang	Arunachal Pradesh	Methylobacterium rhodinum	V
41	GEGS4	Stem	Gegong	GEG	Ayeng village	East Siang	Arunachal Pradesh	Methylobacterium extorquens	IV
42	GEZL1	Leaf	Gezang	GEZ	Jomlomongky village	West Siang	Arunachal Pradesh	Methylobacterium radiotolerans	II
43	GEZL2	Leaf	Gezang	GEZ	Jomlomongky village	West Siang	Arunachal Pradesh	Methylobacterium radiotolerans	II
44	GEZS1	Stem	Gezang	GEZ	Jomlomongky village	West Siang	Arunachal Pradesh	Methylobacterium radiotolerans	II
45	GEZS2	Stem	Gezang	GEZ	Jomlomongky village	West Siang	Arunachal Pradesh	Methylobacterium radiotolerans	II
46	GEZS4	Stem	Gezang	GEZ	Jomlomongky village	West Siang	Arunachal Pradesh	Methylobacterium radiotolerans	II
47	DALL1	Leaf	Dalmang	DAL	Ayeng village	East Siang	Arunachal Pradesh	Methylobacterium radiotolerans	II
48	DALL2	Leaf	Dalmang	DAL	Ayeng village	East Siang	Arunachal Pradesh	Methylobacterium salsuginis	V
49	DALS1	Stem	Dalmang	DAL	Ayeng village	East Siang	Arunachal Pradesh	Methylobacterium radiotolerans	II
50	DALS3	Stem	Dalmang	DAL	Ayeng village	East Siang	Arunachal Pradesh	Methylobacterium radiotolerans	II
51	DALS4	Stem	Dalmang	DAL	Ayeng village	East Siang	Arunachal Pradesh	Methylobacterium radiotolerans	II
52	DALS5	Stem	Dalmang	DAL	Ayeng village	East Siang	Arunachal Pradesh	Methylobacterium radiotolerans	II
53	DALS6	Stem	Dalmang	DAL	Ayeng village	East Siang	Arunachal Pradesh	Methylobacterium zatmanii	IV
54	NELBL1	Leaf	Nelii (B)	NEL	Hong village	Ziro	Arunachal Pradesh	Methylobacterium aquaticum	III
55	NELBL2	Leaf	Nelii (B)	NEL	Hong village	Ziro	Arunachal Pradesh	Methylobacterium aquaticum	III
56	NELBS1	Stem	Nelii (B)	NEL	Hong village	Ziro	Arunachal Pradesh	Methylobacterium aerolata	I
57	NELBS2	Stem	Nelii (B)	NEL	Hong village	Ziro	Arunachal Pradesh	Methylobacterium aerolata	I
58	NELBS3	Stem	Nelii (B)	NEL	Hong village	Ziro	Arunachal Pradesh	Methylobacterium aquaticum	III
59	NELBS4	Stem	Nelii (B)	NEL	Hong village	Ziro	Arunachal Pradesh	Methylobacterium aquaticum	III
60	NELBS5	Stem	Nelii (B)	NEL	Hong village	Ziro	Arunachal Pradesh	Methylobacterium komagate	I
61	ITL1	Leaf	Itanagar Rice	IT	Ayeng village	East Siang	Arunachal Pradesh	Methylobacterium radiotolerans	II
62	ITL2	Leaf	Itanagar Rice	IT	Ayeng village	East Siang	Arunachal Pradesh	Methylobacterium radiotolerans	II
63	ITS1	Stem	Itanagar Rice	IT	Ayeng village	East Siang	Arunachal Pradesh	Methylobacterium radiotolerans	II
64	ITS2	Stem	Itanagar Rice	IT	Ayeng village	East Siang	Arunachal Pradesh	Methylobacterium salsuginis	V
65	ITS3	Stem	Itanagar Rice	IT	Ayeng village	East Siang	Arunachal Pradesh	Methylobacterium salsuginis	V
66	ITS4	Stem	Itanagar Rice	IT	Ayeng village	East Siang	Arunachal Pradesh	Methylobacterium radiotolerans	II
67	ITS5	Stem	Itanagar Rice	IT	Ayeng village	East Siang	Arunachal Pradesh	Methylobacterium radiotolerans	II
68	PLNL1	Leaf	Pallu Nelii (w)	PLN	Hong village	Ziro	Arunachal Pradesh	Methylobacterium fujisawaense	II
69	PLNL2	Leaf	Pallu Nelii (w)	PLN	Hong village	Ziro	Arunachal Pradesh	Methylobacterium fujisawaense	II
70	PLNS1	Stem	Pallu Nelii (w)	PLN	Hong village	Ziro	Arunachal Pradesh	Methylobacterium phyllosphaerae	II
71	PLNS2	Stem	Pallu Nelii (w)	PLN	Hong village	Ziro	Arunachal Pradesh	Methylobacterium phyllosphaerae	II
72	PLNS3	Stem	Pallu Nelii (w)	PLN	Hong village	Ziro	Arunachal Pradesh	Methylobacterium aquaticum	III
73	PLNS4	Stem	Pallu Nelii (w)	PLN	Hong village	Ziro	Arunachal Pradesh	Methylobacterium aquaticum	III
74	PLNS5	Stem	Pallu Nelii (w)	PLN	Hong village	Ziro	Arunachal Pradesh	Methylobacterium aerolata	I
75	PLNS6	Stem	Pallu Nelii (w)	PLN	Hong village	Ziro	Arunachal Pradesh	Methylobacterium aerolata	I
76	PMPHAS3	Stem	Pyapiimepha	PMPHA	Hong village	Ziro	Arunachal Pradesh	Methylobacterium radiotolerans	II
77	PMPHAS4	Stem	Pyapiimepha	PMPHA	Hong village	Ziro	Arunachal Pradesh	Methylobacterium radiotolerans	II
78	PMPHAS1	Stem	Pyapiimepha	PMPHA	Hong village	Ziro	Arunachal Pradesh	Methylobacterium radiotolerans	II
79	PMPHAS5	Stem	Pyapiimepha	PMPHA	Hong village	Ziro	Arunachal Pradesh	Methylobacterium radiotolerans	II
80	PMPHAS6	Stem	Pyapiimepha	PMPHA	Hong village	Ziro	Arunachal Pradesh	Methylobacterium fujisawaense	II
81	PYAL1	Leaf	Pyapi	PYA	Hong village	Ziro	Arunachal Pradesh	Methylobacterium suomiense	V
82	PYAL2	Leaf	Pyapi	PYA	Hong village	Ziro	Arunachal Pradesh	Methylobacterium komagate	I
83	PYAS1	Stem	Pyapi	PYA	Hong village	Ziro	Arunachal Pradesh	Methylobacterium komagate	I
84	PYAS4	Stem	Pyapi	PYA	Hong village	Ziro	Arunachal Pradesh	Methylobacterium komagate	I
85	PYAS5	Stem	Pyapi	PYA	Hong village	Ziro	Arunachal Pradesh	Methylobacterium komagate	I
86	PYAS3	Stem	Pyapi	PYA	Hong village	Ziro	Arunachal Pradesh	Methylobacterium radiotolerans	II
87	PYAS6	Stem	Pyapi	PYA	Hong village	Ziro	Arunachal Pradesh	Methylobacterium fujisawaense	II
88	PANL1	Stem	Pangi amm	PAN	Ayeng village	East Siang	Arunachal Pradesh	Methylobacterium salsuginis	V
89	PANL2	Leaf	Pangi amm	PAN	Ayeng village	East Siang	Arunachal Pradesh	Methylobacterium salsuginis	V
90	PANS1	Leaf	Pangi amm	PAN	Ayeng village	East Siang	Arunachal Pradesh	Methylobacterium salsuginis	V
91	PANS2	Stem	Pangi amm	PAN	Ayeng village	East Siang	Arunachal Pradesh	Methylobacterium phyllosphaerae	II
92	PANS3	Stem	Pangi amm	PAN	Ayeng village	East Siang	Arunachal Pradesh	Methylobacterium salsuginis	V
93	PANS4	Stem	Pangi amm	PAN	Ayeng village	East Siang	Arunachal Pradesh	Methylobacterium radiotolerans	II
94	PANS5	Stem	Pangi amm	PAN	Ayeng village	East Siang	Arunachal Pradesh	Methylobacterium radiotolerans	II
95	PANSS6	Stem	Pangi amm	PAN	Ayeng village	East Siang	Arunachal Pradesh	Methylobacterium salsuginis	V
96	RASL1	Leaf	Rasing	RAS	Ayeng village	East Siang	Arunachal Pradesh	Methylobacterium komagate	I
97	RASL2	Leaf	Rasing	RAS	Ayeng village	East Siang	Arunachal Pradesh	Methylobacterium aerolata	I
98	RASS1	Stem	Rasing	RAS	Ayeng village	East Siang	Arunachal Pradesh	Methylobacterium komagate	I
99	RASS2	Stem	Rasing	RAS	Ayeng village	East Siang	Arunachal Pradesh	Methylobacterium komagate	I
100	RASS3	Stem	Rasing	RAS	Ayeng village	East Siang	Arunachal Pradesh	Methylobacterium komagate	I
101	RASS4	Stem	Rasing	RAS	Ayeng village	East Siang	Arunachal Pradesh	Methylobacterium komagate	I
102	TAKL1	Leaf	Taker	TAK	Kebang village	West Siang	Arunachal Pradesh	Methylobacterium populi	IV
103	TAKL2	Leaf	Taker	TAK	Kebang village	West Siang	Arunachal Pradesh	Methylobacterium populi	IV
104	TAKS1	Stem	Taker	TAK	Kebang village	West Siang	Arunachal Pradesh	Methylobacterium populi	IV
105	TAKS2	Stem	Taker	TAK	Kebang village	West Siang	Arunachal Pradesh	Methylobacterium populi	IV
106	TAKS3	Stem	Taker	TAK	Kebang village	West Siang	Arunachal Pradesh	Methylobacterium populi	IV
107	TUYL1	Leaf	Tuyin	TUY	Kebang village	West Siang	Arunachal Pradesh	Methylobacterium salsuginis	V
108	TUYL2	Leaf	Tuyin	TUY	Kebang village	West Siang	Arunachal Pradesh	Methylobacterium salsuginis	V
109	TUYS1	Stem	Tuyin	TUY	Kebang village	West Siang	Arunachal Pradesh	Methylobacterium salsuginis	V
110	TUYS2	Stem	Tuyin	TUY	Kebang village	West Siang	Arunachal Pradesh	Methylobacterium salsuginis	V
111	TUYS3	Stem	Tuyin	TUY	Kebang village	West Siang	Arunachal Pradesh	Methylobacterium salsuginis	V
112	TUYS4	Stem	Tuyin	TUY	Kebang village	West Siang	Arunachal Pradesh	Methylobacterium salsuginis	V
113	TUYS5	Stem	Tuyin	TUY	Kebang village	West Siang	Arunachal Pradesh	Methylobacterium suomiense	V
114	YGL1	Leaf	Yagrung	YG	Yagrung village	East Siang	Arunachal Pradesh	Methylobacterium radiotolerans	II
115	YGL2	Leaf	Yagrung	YG	Yagrung village	East Siang	Arunachal Pradesh	Methylobacterium radiotolerans	II
116	YGS1	Stem	Yagrung	YG	Yagrung village	East Siang	Arunachal Pradesh	Methylobacterium radiotolerans	II
117	YGS2	Stem	Yagrung	YG	Yagrung village	East Siang	Arunachal Pradesh	Methylobacterium radiotolerans	II
118	YGS3	Stem	Yagrung	YG	Yagrung village	East Siang	Arunachal Pradesh	Methylobacterium radiotolerans	II
119	YGS4	Stem	Yagrung	YG	Yagrung village	East Siang	Arunachal Pradesh	Methylobacterium radiotolerans	II
120	YGS5	Stem	Yagrung	YG	Yagrung village	East Siang	Arunachal Pradesh	Methylobacterium radiotolerans	II
121	YAKL1	Leaf	Yaking	YAK	Kebang village	West Siang	Arunachal Pradesh	Methylobacterium salsuginis	V
122	YAKL2	Leaf	Yaking	YAK	Kebang village	West Siang	Arunachal Pradesh	Methylobacterium salsuginis	V
123	YAKS1	Stem	Yaking	YAK	Kebang village	West Siang	Arunachal Pradesh	Methylobacterium salsuginis	V
124	YAKS2	Stem	Yaking	YAK	Kebang village	West Siang	Arunachal Pradesh	Methylobacterium salsuginis	V
125	TUS(L2)	Leaf	Tushing	TUS	Mebo Village	East Siang	Arunachal Pradesh	Methylobacterium rhodinum	V
126	TUS(S1)	Stem	Tushing	TUS	Mebo Village	East Siang	Arunachal Pradesh	Methylobacterium rhodinum	V
127	TUS(S2)	Stem	Tushing	TUS	Mebo Village	East Siang	Arunachal Pradesh	Methylobacterium komagate	I
128	TUSS4	Stem	Tushing	TUS	Mebo Village	East Siang	Arunachal Pradesh	Methylobacterium zatmanii	IV
129	TUSS6	Stem	Tushing	TUS	Mebo Village	East Siang	Arunachal Pradesh	Methylobacterium zatmanii	IV
130	APL1	Leaf	Abung Phou	AP	Kharason	Imphal East	Manipur	Methylobacterium komagate	I
131	APL2	Leaf	Abung Phou	AP	Kharason	Imphal East	Manipur	Methylobacterium komagate.	I
132	APS1	Stem	Abung Phou	AP	Kharason	Imphal East	Manipur	Methylobacterium oryzae	II
133	APS2	Stem	Abung Phou	AP	Kharason	Imphal East	Manipur	Methylobacterium komagate.	I
134	APS3	Stem	Abung Phou	AP	Kharason	Imphal East	Manipur	Methylobacterium rhodinum	V
135	APS4	Stem	Abung Phou	AP	Kharason	Imphal East	Manipur	Methylobacterium komagate.	I
136	APS5	Stem	Abung Phou	AP	Kharason	Imphal East	Manipur	Methylobacterium aquamaris	III
137	CK1L1	Leaf	chakhao 1	CK1	Khurkhul	Imphal East	Manipur	Methylobacterium aquaticum	III
138	CK1L2	Leaf	chakhao 1	CK1	Khurkhul	Imphal East	Manipur	Methylobacterium aquaticum	III
139	CK1S1	Stem	chakhao 1	CK1	Khurkhul	Imphal East	Manipur	Methylobacterium aquaticum	III
140	CK1S2	Stem	chakhao 1	CK1	Khurkhul	Imphal East	Manipur	Methylobacterium aquaticum	III
141	CK1S3	Stem	chakhao 1	CK1	Khurkhul	Imphal East	Manipur	Methylobacterium suomiense	V
142	CK1S4	Stem	chakhao 1	CK1	Khurkhul	Imphal East	Manipur	Methylobacterium aquaticum	III
143	CK1S5	Stem	chakhao 1	CK1	Khurkhul	Imphal East	Manipur	Methylobacterium suomiense	V
144	CK1S6	Leaf	chakhao 1	CK1	Khurkhul	Imphal East	Manipur	Methylobacterium aquamaris	III
145	CK2L1	Leaf	Chakhao 2	CK2	Chingarel	Imphal East	Manipur	Methylobacterium rhodinum	V
146	CK2L2	Stem	Chakhao 2	CK2	Chingarel	Imphal East	Manipur	Methylobacterium rhodinum	V
147	CK2S1	Stem	Chakhao 2	CK2	Chingarel	Imphal East	Manipur	Methylobacterium komagatae	I
148	CK2S2	Stem	Chakhao 2	CK2	Chingarel	Imphal East	Manipur	Methylobacterium komagatae	I
149	CK2S3	Stem	Chakhao 2	CK2	Chingarel	Imphal East	Manipur	Methylobacterium komagatae	I
150	CK2S4	Stem	Chakhao 2	CK2	Chingarel	Imphal East	Manipur	Methylobacterium komagatae	I
151	CK2S5	Stem	Chakhao 2	CK3	Chingarel	Imphal East	Manipur	Methylobacterium komagatae	I
152	CK3S4	Stem	Chakhao 3	CK3	Chingarel	Imphal East	Manipur	Methylobacterium suomiense	V
153	CK3S3	Stem	Chakhao 3	CK3	Chingarel	Imphal East	Manipur	Methylobacterium suomiense	V
154	CKPL1	Leaf	Chakhao Poireiton	CKP	Waiton	Imphal East	Manipur	Methylobacterium komagatae	I
155	CKPL2	Leaf	Chakhao Poireiton	CKP	Waiton	Imphal East	Manipur	Methylobacterium salsuginis	V
156	CKPS1	Stem	Chakhao Poireiton	CKP	Waiton	Imphal East	Manipur	Methylobacterium komagatae	I
157	CKPS2	Stem	Chakhao Poireiton	CKP	Waiton	Imphal East	Manipur	Methylobacterium komagatae	I
158	CKPS3	Stem	Chakhao Poireiton	CKP	Waiton	Imphal East	Manipur	Methylobacterium komagatae	I
159	CKPS4	Stem	Chakhao Poireiton	CKP	Waiton	Imphal East	Manipur	Methylobacterium komagatae	I
160	CKPS5	Stem	Chakhao Poireiton	CKP	Waiton	Imphal East	Manipur	Methylobacterium komagatae	I
161	CKPS6	Stem	Chakhao Poireiton	CKP	Waiton	Imphal East	Manipur	Methylobacterium komagatae	I
162	KAKL1	Leaf	Kakcheng Phou	KAK	Wangbal	Thoubal	Manipur	Methylobacterium populi	IV
163	KAKL2	Leaf	Kakcheng Phou	KAK	Wangbal	Thoubal	Manipur	Methylobacterium oryzae	II
164	KAKS1	Stem	Kakcheng Phou	KAK	Wangbal	Thoubal	Manipur	Methylobacterium radiotolerans	II
165	KAKS2	Stem	Kakcheng Phou	KAK	Wangbal	Thoubal	Manipur	Methylobacterium radiotolerans	II
166	KAKS3	Stem	Kakcheng Phou	KAK	Wangbal	Thoubal	Manipur	Methylobacterium phyllosphaerae	II
167	KAKS4	Stem	Kakcheng Phou	KAK	Wangbal	Thoubal	Manipur	Methylobacterium phyllosphaerae	II
168	KAKS5	Stem	Kakcheng Phou	KAK	Wangbal	Thoubal	Manipur	Methylobacterium oryzae	II
169	KAKS6	Stem	Kakcheng Phou	KAK	Wangbal	Thoubal	Manipur	Methylobacterium oryzae	II
170	KUML1	Leaf	Khumbi Phou	KUM	Wangbal	Thoubal	Manipur	Methylobacterium radiotolerans	II
171	KUML2	Leaf	Khumbi Phou	KUM	Wangbal	Thoubal	Manipur	Methylobacterium radiotolerans	II
172	KUMS1	Stem	Khumbi Phou	KUM	Wangbal	Thoubal	Manipur	Methylobacterium komagatae	I
173	KUMS2	Stem	Khumbi Phou	KUM	Wangbal	Thoubal	Manipur	Methylobacterium komagatae	I
174	KUMS3	Stem	Khumbi Phou	KUM	Wangbal	Thoubal	Manipur	Methylobacterium radiotolerans	II
175	KUMS4	Stem	Khumbi Phou	KUM	Wangbal	Thoubal	Manipur	Methylobacterium radiotolerans	II
176	KUMS5	Stem	Khumbi Phou	KUM	Wangbal	Thoubal	Manipur	Methylobacterium radiotolerans	II
177	KUMS6	Stem	Khumbi Phou	KUM	Wangbal	Thoubal	Manipur	Methylobacterium komagatae	I
178	LAPL1	Leaf	Lai Phou	LAP	Kharason	Imphal East	Manipur	Methylobacterium aerolatum	I
179	LAPL2	Leaf	Lai Phou	LAP	Kharason	Imphal East	Manipur	Methylobacterium aerolatum	I
180	LAPS1	Stem	Lai Phou	LAP	Kharason	Imphal East	Manipur	Methylobacterium aquamaris	III
181	LAPS3	Stem	Lai Phou	LAP	Kharason	Imphal East	Manipur	Methylobacterium aminovorans	III
182	LAPS4	Stem	Lai Phou	LAP	Kharason	Imphal East	Manipur	Methylobacterium aerolatum	I
183	LAPS5	Stem	Lai Phou	LAP	Kharason	Imphal East	Manipur	Methylobacterium suomiense	V
184	LAPS6	Stem	Lai Phou	LAP	Kharason	Imphal East	Manipur	Methylobacterium aquaticum	II
185	LANL1	Leaf	Langphou	LAN	Wangbal	Thoubal	Manipur	Methylobacterium salsuginis	V
186	LANL2	Leaf	Langphou	LAN	Wangbal	Thoubal	Manipur	Methylobacterium salsuginis	V
187	LANS1	Stem	Langphou	LAN	Wangbal	Thoubal	Manipur	Methylobacterium salsuginis	V
188	LANS2	Stem	Langphou	LAN	Wangbal	Thoubal	Manipur	Methylobacterium salsuginis	V
189	LANS3	Stem	Langphou	LAN	Wangbal	Thoubal	Manipur	Methylobacterium salsuginis	V
190	LANS4	Stem	Langphou	LAN	Wangbal	Thoubal	Manipur	Methylobacterium salsuginis	V
191	LANS5	Stem	Langphou	LAN	Wangbal	Thoubal	Manipur	Methylobacterium salsuginis	V
192	LANS6	Stem	Langphou	LAN	Wangbal	Thoubal	Manipur	Methylobacterium salsuginis	V
193	KHOKL1	Leaf	Moirangphou Khokngangbi	KHOK	Waiton	Imphal East	Manipur	Methylobacterium salsuginis	V
194	KHOKL2	Leaf	Moirangphou Khokngangbi	KHOK	Waiton	Imphal East	Manipur	Methylobacterium komagate	I
195	KHOKS1	Stem	Moirangphou Khokngangbi	KHOK	Waiton	Imphal East	Manipur	Methylobacterium komagate	I
196	KHOKS2	Stem	Moirangphou Khokngangbi	KHOK	Waiton	Imphal East	Manipur	Methylobacterium komagate	I
197	KHOKS3	Stem	Moirangphou Khokngangbi	KHOK	Waiton	Imphal East	Manipur	Methylobacterium komagate	I
198	KHOKS4	Stem	Moirangphou Khokngangbi	KHOK	Waiton	Imphal East	Manipur	Methylobacterium komagate	I
199	KHOKS5	Stem	Moirangphou Khokngangbi	KHOK	Waiton	Imphal East	Manipur	Methylobacterium komagate	I
200	KHOKS6	Stem	Moirangphou Khokngangbi	KHOK	Waiton	Imphal East	Manipur	Methylobacterium komagate	I
201	MANL1	Leaf	Moirangphou angouba	MAN	Wangbal	Thoubal	Manipur	Methylobacterium salsuginis	V
202	MANL2	Leaf	Moirangphou angouba	MAN	Wangbal	Thoubal	Manipur	Methylobacterium radiotolerans	II
203	MANS1	Stem	Moirangphou angouba	MAN	Wangbal	Thoubal	Manipur	Methylobacterium radiotolerans	II
204	MANS3	Stem	Moirangphou angouba	MAN	Wangbal	Thoubal	Manipur	Methylobacterium sp. str. CBMB5	II
205	MANS4	Stem	Moirangphou angouba	MAN	Wangbal	Thoubal	Manipur	Methylobacterium radiotolerans	II
206	MANS5	Stem	Moirangphou angouba	MAN	Wangbal	Thoubal	Manipur	Methylobacterium radiotolerans	II
207	MANS6	Stem	Moirangphou angouba	MAN	Wangbal	Thoubal	Manipur	Methylobacterium radiotolerans	II
208	PML1	Leaf	Phouren Mubi	PM	Kharason	Imphal East	Manipur	Methylobacterium radiotolerans	II
209	PML2	Leaf	Phouren Mubi	PM	Kharason	Imphal East	Manipur	Methylobacterium radiotolerans	II
210	PMS1	Stem	Phouren Mubi	PM	Kharason	Imphal East	Manipur	Methylobacterium komagatae	I
211	PMS2	Stem	Phouren Mubi	PM	Kharason	Imphal East	Manipur	Methylobacterium komagatae	I
212	PMS3	Stem	Phouren Mubi	PM	Kharason	Imphal East	Manipur	Methylobacterium komagatae	I
213	PMS4	Stem	Phouren Mubi	PM	Kharason	Imphal East	Manipur	Methylobacterium komagatae	I
214	PMS5	Stem	Phouren Mubi	PM	Kharason	Imphal East	Manipur	Methylobacterium komagatae	I
215	PMS6	Stem	Phouren Mubi	PM	Kharason	Imphal East	Manipur	Methylobacterium komagatae	I
216	PKVKL2	Leaf	Phouren KVK	PKVK	Wangbal	Imphal East	Manipur	Methylobacterium rhodinum	V
217	PKVKL1	Leaf	Phouren KVK	PKVK	Wangbal	Imphal East	Manipur	Methylobacterium suomiense	V
218	PKVKS1	Stem	Phouren KVK	PKVK	Wangbal	Imphal East	Manipur	Methylobacterium suomiense	V
219	PKVKS2	Stem	Phouren KVK	PKVK	Wangbal	Imphal East	Manipur	Methylobacterium suomiense	V
220	PKVKS3	Stem	Phouren KVK	PKVK	Wangbal	Imphal East	Manipur	Methylobacterium rhodinum	V
221	PNL1	Leaf	Phou Ngang	PN	Andro	Thoubal	Manipur	Methylobacterium salsuginis	V
222	PNL2	Leaf	Phou Ngang	PN	Andro	Thoubal	Manipur	Methylobacterium salsuginis	V
223	PNS1	Stem	Phou Ngang	PN	Andro	Thoubal	Manipur	Methylobacterium salsuginis	V
224	PNS2	Stem	Phou Ngang	PN	Andro	Thoubal	Manipur	Methylobacterium salsuginis	V
225	PNS3	Stem	Phou Ngang	PN	Andro	Thoubal	Manipur	Methylobacterium persicinum	I
226	PNS4	Stem	Phou Ngang	PN	Andro	Thoubal	Manipur	Methylobacterium aquaticum	III
227	PNS5	Stem	Phou Ngang	PN	Andro	Thoubal	Manipur	Methylobacterium aquaticum	III
228	PNS6	Stem	Phou Ngang	PN	Andro	Thoubal	Manipur	Methylobacterium aquaticum	III
229	TAOL1	Leaf	Taothabi	TAO	Kakching	Thoubal	Manipur	Methylobacterium radiotolerans	I
230	TAOL2	Leaf	Taothabi	TAO	Kakching	Thoubal	Manipur	Methylobacterium aquaticum	III
231	TAOS1	Stem	Taothabi	TAO	Kakching	Thoubal	Manipur	Methylobacterium salsuginis	V
232	TAOS2	Stem	Taothabi	TAO	Kakching	Thoubal	Manipur	Methylobacterium salsuginis	V
233	TAOS3	Stem	Taothabi	TAO	Kakching	Thoubal	Manipur	Methylobacterium aquaticum	III
234	TAOS4	Stem	Taothabi	TAO	Kakching	Thoubal	Manipur	Methylobacterium aquaticum	III
235	TAOS5	Stem	Taothabi	TAO	Kakching	Thoubal	Manipur	Methylobacterium aquaticum	III
236	TAOS6	Stem	Taothabi	TAO	Kakching	Thoubal	Manipur	Methylobacterium aquaticum	III
237	TPL1	Leaf	Tolen Phou	TP	Andro	Thoubal	Manipur	Methylobacterium salsuginis	V
238	TPL2	Leaf	Tolen Phou	TP	Andro	Thoubal	Manipur	Methylobacterium salsuginis	V
239	TPS1	Stem	Tolen Phou	TP	Andro	Thoubal	Manipur	Methylobacterium lusitanum	IV
240	TPS4	Stem	Tolen Phou	TP	Andro	Thoubal	Manipur	Methylobacterium aquaticum	III
241	TPS5	Stem	Tolen Phou	TP	Andro	Thoubal	Manipur	Methylobacterium aquaticum	III
242	TPS6	Stem	Tolen Phou	TP	Andro	Thoubal	Manipur	Methylobacterium aquaticum	III
243	AKANL1	Leaf	Akhan Phou	AKHAN	Andro	Thoubal	Manipur	Methylobacterium aquaticum	III
244	AKANL2	Leaf	Akhan Phou	AKHAN	Andro	Thoubal	Manipur	Methylobacterium salsuginis	V
245	AKANS1	Stem	Akhan Phou	AKHAN	Andro	Thoubal	Manipur	Methylobacterium salsuginis	V
246	AKANS2	Stem	Akhan Phou	AKHAN	Andro	Thoubal	Manipur	Methylobacterium aquaticum	III
247	AKANS3	Stem	Akhan Phou	AKHAN	Andro	Thoubal	Manipur	Methylobacterium aquaticum	III
248	AKANS4	Stem	Akhan Phou	AKHAN	Andro	Thoubal	Manipur	Methylobacterium aquaticum	III
249	AKANS5	Stem	Akhan Phou	AKHAN	Andro	Thoubal	Manipur	Methylobacterium salsuginis	V
250	AKANS6	Stem	Akhan Phou	AKHAN	Andro	Thoubal	Manipur	Methylobacterium aquaticum	III

## Sheet: Seed_isolates
		Isolates from seed samples
Sample id	Strain code	Source	Rice landraces	State	Closest identified species	Clade
1	AMH3	Seed	Amham (AMH)	Arunachal Pradesh	Methylobacterium salsuginis	V
2	AMK2	Seed	Amkil (AMK)	Arunachal Pradesh	Methylobacterium fujisawaense	II
3	AMK3	Seed	Amkil (AMK)	Arunachal Pradesh	Methylobacterium fujisawaense	II
4	GEG1	Seed	Gegong (GEG)	Arunachal Pradesh	Methylobacterium aminovorans	IV
5	GEG2	Seed	Gegong (GEG)	Arunachal Pradesh	Methylobacterium aquaticum	III
6	GEZ2	Seed	Gezang (GEZ)	Arunachal Pradesh	Methylobacterium radiotolerans	II
7	YG1	Seed	Yagrun (YG)	Arunachal Pradesh	Methylobacterium radiotolerans	II
8	YG2	Seed	Yagrun (YG)	Arunachal Pradesh	Methylobacterium radiotolerans	II
9	CKP	Seed	Chakhao poireiton	Manipur	Methylobacterium radiotolerans	II
10	KUM1	Seed	Kumbi-phou (KUM)	Manipur	Methylobacterium radiotolerans	II
11	MP2	Seed	Moirang-phou (MAN)	Manipur	Methylobacterium radiotolerans	II
12	MP4	Seed	Moirang-phou (MAN)	Manipur	Methylobacterium radiotolerans	II
13	PM1	Seed	Phouren-mubi (PM)	Manipur	Methylobacterium radiotolerans	II
14	PN	Seed	Phou-ngang (PN)	Manipur	Methylobacterium radiotolerans	II
15	PN1	Seed	Phou-ngang (PN)	Manipur	Methylobacterium radiotolerans	II

## Sheet: Grasses_commercial rice
Isolates from leaf of grasses & commercial rice (Manipur) 2017 & 2018
Sl. no.	Strain code	Source	Location	District	Closest identified species	Clade
1	GR_1	Grasses	Chingarel	Imphal East	Methylobacterium rhodinum	V
2	GR_2	Grasses	Chingarel	Imphal East	Methylobacterium salsuginis	V
3	GR_3	Grasses	Chingarel	Imphal East	Methylobacterium radiotolerans	II
4	GR_4	Grasses	Chingarel	Imphal East	Methylobacterium radiotolerans	II
5	HYV_1	HYV-701	Chingarel	Imphal East	Methylobacterium salsuginis	V
6	HYV_2	HYV-701	Chingarel	Imphal East	Methylobacterium salsuginis	V
7	HYV_3	HYV-701	Chingarel	Imphal East	Methylobacterium radiotolerans	II
8	HYV_4	HYV-701	Chingarel	Imphal East	Methylobacterium salsuginis	V
		Isolates from soil sample
Sl. no.	Strain code	Source	Location	District	Closest identified species	Clade
1	C1	Fellow soil	Chingarel	Imphal East	Methylobacterium radiotolerans	II
2	C2	Fellow soil	Chingarel	Imphal East	Methylobacterium radiotolerans	II
3	C3	Fellow soil	Chingarel	Imphal East	Methylobacterium radiotolerans	II
4	C4	Fellow soil	Chingarel	Imphal East	Methylobacterium radiotolerans	II
5	C5	Fellow soil	Chingarel	Imphal East	Methylobacterium radiotolerans	II
6	C6	Fellow soil	Chingarel	Imphal East	Methylobacterium radiotolerans	II
7	C7	Fellow soil	Chingarel	Imphal East	Methylobacterium radiotolerans	II
8	C8	Fellow soil	Chingarel	Imphal East	Methylobacterium radiotolerans	II

## Sheet: Resampled_2017
Isolates from stem and leaf samples (Manipur) 2017
Sl.no.	Strain code	Source	Rice landraces	Location	District	Closest Identified species	Clade
1	APL2.2	leaf	Abung Phou	Kharason	Imphal East	Methylobacterium sp. 9HR-3	IV
2	APL2.4	leaf	Abung Phou	Kharason	Imphal East	Methylobacterium komagatae	I
3	APL3.1	leaf	Abung Phou	Kharason	Imphal East	Methylobacterium sp. P53	IV
4	APS3.1	stem	Abung Phou	Kharason	Imphal East	Methylobacterium salsuginis	V
5	CKPL2.1	leaf	Chakhao Poireiton	Waiton, MN	Imphal East	Methylobacterium salsuginis	V
6	CKPL2.2	leaf	Chakhao Poireiton	Waiton, MN	Imphal East	Methylobacterium salsuginis	V
7	CKPL2.3	leaf	Chakhao Poireiton	Waiton, MN	Imphal East	Methylobacterium salsuginis	V
8	CKPL2.4	leaf	Chakhao Poireiton	Waiton, MN	Imphal East	Methylobacterium aerolatum	I
9	CKPL2.5	leaf	Chakhao Poireiton	Waiton, MN	Imphal East	Methylobacterium aerolatum	I
10	GKVKL3.1	leaf	Grass	Wangbal, MN	Thoubal	Methylorubrum rhodinum	V
12	GKVKL3.3	leaf	Grass	Wangbal, MN	Thoubal	Methylobacterium salsuginis	V
13	GKVKL3.4	leaf	Grass	Wangbal, MN	Thoubal	Methylobacterium suomiense	V
14	GKVKL2.1	leaf	Grass	Wangbal, MN	Thoubal	Methylobacterium salsuginis	V
15	LANL2.1	leaf	Langphou	Wangbal, MN	Thoubal	Methylobacterium komagatae	I
16	LANL2.3	leaf	Langphou	Wangbal, MN	Thoubal	Methylobacterium radiotolerans	II
17	LANL1.4	leaf	Langphou	Wangbal, MN	Thoubal	Methylobacterium aerolatum	I
18	MANS3.3	stem	Moirangphou angouba	Wangbal, MN	Thoubal	Methylobacterium sp. P53	IV
19	MANL2.1	leaf	Moirangphou angouba	Wangbal, MN	Thoubal	Methylobacterium komagatae	I
20	MANL1.1	leaf	Moirangphou angouba	Wangbal, MN	Thoubal	Methylobacterium suomiense	V
21	MANL1.2	leaf	Moirangphou angouba	Wangbal, MN	Thoubal	Methylobacterium phyllosphaerae	II
22	PNS1.4	stem	Phou Ngang	Andro, MN	Thoubal	Methylobacterium indicum	III
23	PML1.1	leaf	Phouren Mubi	Kharason, MN	Imphal East	Methylobacterium suomiense	V
24	KUML2.1	leaf	Kumbi Phou	Wangbal, MN	Thoubal	Methylobacterium sp.53	IV
25	KUML1.2	leaf	Kumbi Phou	Wangbal, MN	Thoubal	Methylobacterium komagatae	I
26	KUMS3.3	stem	Kumbi Phou	Wangbal, MN	Thoubal	Methylobacterium salsuginis	V

## Sheet: Ref_NCBI
Sl.no.	Accession no.	Source	Identified species
1	GU294334.1	NCBI	Methylobacterium radiotolerans
2	JQ660129.1	NCBI	Methylobacterium populi
3	GU294331.1	NCBI	Methylobacterium komagatae
4	NR_135210.1	NCBI	Methylobacterium indicum
5	EF015478.1	NCBI	Methylobacterium salsuginis
6	JQ660103.1	NCBI	Methylobacterium hispanicum
7	AY683046.1	NCBI	Methylobacterium oryzae
8	MAU58018	NCBI	Methylobacterium thiocyanatum
9	NR_112233.1	NCBI	Methylobacterium lusitanum
10	AF198624.1	NCBI	Methylobacterium chloromethanicum CM4
11	L20804.1	NCBI	Methylobacterium zatmanii
12	KJ147063.1	NCBI	Methylobacterium aminovorans
13	KP676602.1	NCBI	Methylobacterium extorquens
14	D32225.1	NCBI	Methylobacterium mesophilicum
15	AJ250801.1	NCBI	Methylobacterium fujisawaense
16	AJ635303.1	NCBI	Methylobacterium aquaticum
17	AJ851087.1	NCBI	Methylobacterium variabile
18	AM040156.1	NCBI	Methylobacterium adhaesivum
19	AF220763.1	NCBI	Methylobacterium nodulans
20	EF174498.1	NCBI	Methylobacterium aerolatum
21	AF004845.1	NCBI	Methylorhabdus multivorans
22	M29024.1	NCBI	M.trichosporium
